# Supplementary material for: Low dose DNA methyltransferase inhibitors potentiate PARP inhibitors in homologous recombination repair deficient tumors
Source: Breast Cancer Res. 2025 Jan 16;27:8. doi: 10.1186/s13058-024-01954-y (PMC11740508; doi:10.1186/s13058-024-01954-y)
Supplement: Supplementary file 5 — Additional file5 (XLSX 11 KB) [file 13058_2024_1954_MOESM5_ESM.xlsx]

## Sheet: Sheet1
	Jackson PDX number	Diagnosis		Stage/Grade		Pretreated	Jackson Experiment		Gene	Mutation	AA	VAF	COSMIC	ClinVar
	TM00091	Primary IDC	TNBC	AJCC IIB/Grade 3		yes	Cisplatin sensitive		BRCA1	Missense	Q356R, C61G	100	Pathogenic	Pathogenic
									TP53	Stop gain	R306*	100	LOF	pathogenic
									XRCC3	Missense	T241M	100	LOF	benign, or no data
	TM00089	Primary IDC	ER+	AJCCIIA/Grade 3		no			BRCA1	Frameshift	V757fs	89		pathogenic
									CDKN1A	Missense	S31R	39	DNA binding zinc finger	benign
									FANCD2	Missense	E1243Q			no data
									FANCM	Missense	P1812A	78	unknown, but reported in BC patients	uncertain benign
									FGFR2	Stop gain	Y237*	46		no data
									KMT2C	Stop gain	Y816fs		freq mutated in breast	no data
									TP53	Missense	C238Y, P72R	79, 100	pathogenic	likely pathogenic uncertain
	Supplementary Table 1. Publically available characteristics of the BRCA1 mutant PDX obtained from Jackson Research Laboratories.
	Column headings as indicated; aa, amino acid; VAF, variant allele frequency; COSMIC result from variant search on COSMIC database (https://cancer.sanger.ac.uk/cosmic);
	ClinVar, result from variant search on ClinVar database (https://www.ncbi.nlm.nih.gov/clinvar/).
